# Supplementary material for: Clarification of Bio-Degumming Enzymes Based on a Visual Analysis of the Hemp Roving Structure
Source: Polymers (Basel). 2024 Dec 22;16(24):3592. doi: 10.3390/polym16243592 (PMC11678562; doi:10.3390/polym16243592)
Supplement: Supplementary file 1 [file polymers-16-03592-s001.zip]

Archive with 1 entries (1 files):
- polymers-3321780-supplementary.pdf
